# Supplementary material for: Uncovering the viral aetiology of undiagnosed acute febrile illness in Uganda using metagenomic sequencing
Source: Nat Commun. 2025 Mar 23;16:2844. doi: 10.1038/s41467-025-57696-8 (PMC11930947; doi:10.1038/s41467-025-57696-8)
Supplement: Supplementary file 3 — Supplementary Data 1 [file 41467_2025_57696_MOESM3_ESM.xlsx]

## Sheet: Sheet1
Virus	Patient	Total reads	Segment	Reference genome (nt)	Coverage (%)	Nucleotide length used for phylogenetics	Mapped reads	Nearest full genome by blastn of consensus	Acc. No. of nearest genome	nt identity (%)	E-value	Note if partial	Confirmatory test
Viruses associated with haemorrhagic fever
CCHFV	138-2	1449278	L	12088	15.8	1910	54	201900913 (Uganda)	MW464976	97.7	0		PCR equivocal - Ct 41 (convalescent sample not available for serology), rpt NGS positive
			M	5387	10.6	571	13	201900913 (Uganda)	MW464977	81.3	3e-48
			S	1640	23.2	380	22	UG3010 (DRC)	DQ211650	92.9	1e-152
RVFV	OB1	22096139	L	6373	4.7	na	36	201601292 (Uganda)	MG953422	92.9	7e-140		PCR for RVFV positive
	117-3	1029844	M	3885	2.9	na	4	90058 (Kenya)	MG273456	100	8e-48		Insufficient sample available for confirmatory testing
YFV	OB4	687881		10823	22.6	2446	20	48a (Uganda)	AY968065	87.7	2e-108	99.6% identity to U23569.1 7914/Kenya/1993 (Kenya)	PCR and IgM for YFV positive
	OB5	620776		10823	99.3	10747	18228	Uganda 2010	JN620362	99.2	0		PCR for YFV positive. IgM negative.
DENV	OB2	638859		10656	17.4	1854	16	19XN27399F type 3 (China ex Ethiopia)	MN964273	99	2e-146		PCR negative. DENV IgM negative. Zika IgM positive.
	OB3	6000998		10179	70.6	7186	112	KAJP7 type 1 (Kenya)	MZ857206	97.7	0		PCR negative. DENV IgM equivocal. WNV and ZIKa IgM positive.
Viruses associated with acute hepatitis
HAV	OB6	560169		7325	43.8	3208	36	E0-198 (Uganda)	MH685714	97.6	0
	218-1	1976344		7325	100	7325	150068	E0-198 (Uganda)	MH685714	98	0
	169-1	1387748		7325	96.8	7091	290	E0-198 (Uganda)	MH685714	97.4	0
	184-2	1814827		7325	100	7325	9514	E0-198 (Uganda)	MH685714	98.2	0
	145-3	1484571		7325	97.3	7127	261	E0-198 (Uganda)	MH685714	98.1	0
	74-1	1774951		7325	15.3	1121	13	E0-198 (Uganda)	MH685714	96	0
	57-1	984117		7325	19.1	1399	11	E0-198 (Uganda)	MH685714	97.3	0
	79-1	1528727		7325	29.2	2139	14	E0-198 (Uganda)	MH685714	97	0
	208-1	1440169		7325	33.6	2461	15	E0-198 (Uganda)	MH685714	97	3e-172
	212-1	1772928		7325	34.4	2520	20	E0-198 (Uganda)	MH685714	94.5	0
	56-1	1150911		7325	5.6	na	14	E0-198 (Uganda)	MH685714	97.2	4e-111
HEV	20-2	1333514		7202	100	7202	28812	NG/17-0503 (Nigeria)	MH918640	95.1	0
	60-1	758901		7202	43.9	3162	32	NG/17-0503 (Nigeria)	MH918640	92.7	0
	355-1	3272813		7202	23.2	1671	13	NG/17-0503 (Nigeria)	MH918640	99.3	0
	187-2	2194108		7202	46.7	3363	27	NG/17-0503 (Nigeria)	MH918640	92.6	0
	OB7	1429406		7202	79.1	5697	98	NG/17-0503 (Nigeria)	MH918640	93.2	0
Blood-borne viruses
HBV	192-1	1603125		3221	5.7	na	8	rw14-48 (Rwanda)	MK512473	98.4	8e-82
HIV-1	OB1	22096139		10035	17.6	1766	475	275031 (Uganda)	MW006081	94.7	0	95.1% identity to MN695021.1 K084224 (Uganda)
	OB5	620776		10035	3.9	na	7	275031 (Uganda)	MW006081	93.3	4e-104	94.8% identity to MN650565.1 K058005R16 (Uganda)
	143-2	1694950		9098	88.2	8025	504	193004 (Uganda)	MW006060	91.2	0
	390-1	1708825		9179	30.5	2797	335	ML013-10-1986 (Kenya)	AY322184	94.01	1e-169	94% identity to DQ375389.1 J11469 (Saudi Arabia)
	199-2	1324404		10035	62.4	6257	176	ML2000 (Kenya)	EU110093	91.57	0
	214-1	368274		8799	71.3	6271	101	ML013-10-1986 (Kenya)	AY322184	92.98	0
Respiratory viruses
Measles B3	215-1	658226		15894	88.2	14019	1123	MVi/Kabarole.UGA/13.13 (Uganda)	ON642798	99.17	0
	217-1	2987172		15894	91.1	14479	1020	MVi/Bushenyi.UGA/01.12 (Uganda)	ON642800	99.9	0
	242-1	1830935		15894	58.8	9346	603	MVi/Jinja.UGA/50.11 (Uganda)	ON642797	98.4	0
	223-1	1220585		15894	44.1	7009	280	MVi/Jinja.UGA/50.11 (Uganda)	ON642798	97.2	0
	113-1	1414281		15894	98.5	15656	1432	MVi/Hoima.UGA/01.13 (Uganda)	ON642801	99.5	0
	203-1	2171877		15894	98.8	15703	858	MVi/Jinja.UGA/50.11 (Uganda)	ON642797	99.8	0
Respirovirus 3	88-1	1144757		15462	0.9	na	2	HPIV3/06/ZJ/CHN/2017 (China)	MN145875	98.5	1e-56	99.3% identity to KX467888.1 HPIV3s/Zagreb.HR/19.11 (Croatia)
	114-1	259504		15462	0.6	na	1	HPIV3/Seattle/USA/7Q7/2011 (USA)	MF973181	100	3e-32
Rhinovirus C	40-2	1574463		7164	32.2	2308	48	LZY101 (China)	JF317017	97.1	0	98.7% identity to KP242035.1 HRV-HFMD02 (Thailand)
	OB6	560169		7071	30.6	2164	18	SC9795 (USA)	KY369882	98.5	0
Viruses associated with gastroenteritis
Rotavirus H-like virus	96-1	1193197		2131 partial	0	na	0	Rotavirus H-like virus	KX362515	NA		150nt region with 62% Blastx identity to ANN82314.1 RVH/Pig-wt/VNM/12089_8/VP3 (Vietnam)
Echovirus	165-1	1210825		7367	27.7	2040	27	Echovirus E25 isolate NSW-V07-2007-ECHO25 (Australia)	MF678296	93.7	1e-92	97.7% identity to LN876142.1 Echovirus E9 (France)
	212-1	1772928		7427	14.3	1063	11	Echovirus E3 isolate EIS6B (Greece)	KM024043	86.7	1e-117	87.4% identity to HF948092.1 Echovirus E3 (France)
	316-3	1091056		7288	95.2	6937	8249	Echovirus E4 strain 2F5 (USA)	MF554740	81.9	0
Coxsackievirus	195-1	2162064		7430	2	na	2	Coxsackievirus B6 isolate 99148/XZ/CHN/1999 (China)	KY262575	92.7	0	95.1% identity to MT661798.1 Coxsackievirus B3 (Uganda)
	215-1	658226		7314	27.4	2004	77	Coxsackievirus A9 isolate 2-MRS2013 (France)	KM201659	94.7	0.0004
SAFV	79-1	1528727		8081	7	na	21	SAFV-4 (Pakistan)	AB747256	84.7		92.2% identity to OP778142.1 Uganda 2010 SAFV-3
Herpesviruses associated with rash and fever
HHV6B	082-2	1585808		162114	4.22	na	919	strain HP51G12 (USA)	KY315537	98.9	0
	143-2	1694950		162114	1.7	na	241	strain 02-572-M (Uganda)	MF511176	100	0
	185-2	1445378		162114	3.4	na	243	Z29 (Democratic republic of Congo)	MF994829	99.7	0
Rarely reported viruses associated with febrile illness
LDV	220-2	1677574		11444	100	11444	8958	DakHD763 (Senegal)	NC_034443	93.8	0		Serology and neutralisation positive.
