# Supplementary material for: Uncovering the viral aetiology of undiagnosed acute febrile illness in Uganda using metagenomic sequencing
Source: Nat Commun. 2025 Mar 23;16:2844. doi: 10.1038/s41467-025-57696-8 (PMC11930947; doi:10.1038/s41467-025-57696-8)
Supplement: Supplementary file 4 — Supplementary Data 2 [file 41467_2025_57696_MOESM4_ESM.xlsx]

## Sheet: Sheet1
Sample	Coverage (%)	Mapped reads	Mapped to	Virus
134-1	10	552	MN770357	Anelloviridae sp.
199-2	67.9	1587	MN779145	Anelloviridae sp.
189-2	4.4	29	MN770357	Anelloviridae sp.
407-2	6.1	45	MN770357	Anelloviridae sp.
277-2	12.1	15	MN779145	Anelloviridae sp.
96-1	3.4	14	MN779145	Anelloviridae sp.
242-1	5.1	22	MN779145	Anelloviridae sp.
192-1	8.4	12	NC_076162	Anelloviridae sp.
065-1	91.41	491	DQ361268	Anelloviridae sp.
162-1	11	14	D90600	Human Pegivirus
336-2	11.14	15	D90600	Human Pegivirus
143-3	13.56	11	D90600	Human Pegivirus
274-2	13.95	11	D90600	Human Pegivirus
145-3	15.02	13	D90600	Human Pegivirus
OB3	15.26	12	D90600	Human Pegivirus
165-1	16	24	D90600	Human Pegivirus
371-2	16.79	22	D90600	Human Pegivirus
159-1	17	18	D90600	Human Pegivirus
392-2	17.23	22	D90600	Human Pegivirus
267-2	17.24	11	D90600	Human Pegivirus
155-3	18.35	15	D90600	Human Pegivirus
074-1	22.65	59	D90600	Human Pegivirus
365-2	23.01	22	D90600	Human Pegivirus
297-2	28	35	D90600	Human Pegivirus
319-2	30	38	D90600	Human Pegivirus
92-3	32.36	30	D90600	Human Pegivirus
333-2	41.06	50	D90600	Human Pegivirus
OB5	55.05	73	D90600	Human Pegivirus
056-1	59.25	177	D90600	Human Pegivirus
107-1	61	2093	D90600	Human Pegivirus
207-2	62.27	86	D90600	Human Pegivirus
36-3	73.44	134	D90600	Human Pegivirus
72-3	75.37	122	D90600	Human Pegivirus
131-1	89	1240	D90600	Human Pegivirus
316-3	92	790	D90600	Human Pegivirus
20-2	94.99	1021	D90600	Human Pegivirus
439-2	95.11	380	D90600	Human Pegivirus
062-1	97.73	213949	D90600	Human Pegivirus
131-3	97.86	7209	D90600	Human Pegivirus
OB2	98.92	1570	D90600	Human Pegivirus
065-2	99	103579	D90600	Human Pegivirus
144-2	99	7995	D90600	Human Pegivirus
321-2	99.34	417918	D90600	Human Pegivirus
OB9	99.52	10223	D90600	Human Pegivirus
OB12	99.61	28148	D90600	Human Pegivirus
83-3	99.66	237336	D90600	Human Pegivirus
57-3	99.66	2939	D90600	Human Pegivirus
14-3	99.66	50494	D90600	Human Pegivirus
159-3	99.67	653938	D90600	Human Pegivirus
74-3	99.7	273224	D90600	Human Pegivirus
38-3	99.72	73073	D90600	Human Pegivirus
199-2	93.6	9707	D90600	Human Pegivirus
