# Supplementary material for: Uncovering the viral aetiology of undiagnosed acute febrile illness in Uganda using metagenomic sequencing
Source: Nat Commun. 2025 Mar 23;16:2844. doi: 10.1038/s41467-025-57696-8 (PMC11930947; doi:10.1038/s41467-025-57696-8)
Supplement: Supplementary file 5 — Supplementary Data 3 [file 41467_2025_57696_MOESM5_ESM.xlsx]

## Sheet: Sheet1
ID	Age group	Sex	Year	YFV PCR	WNV PCR	DENV PCR	ONNV PCR	RVF PCR	YFV IgM	WNV IgM	DENV IgM	ZIKV IgM	CHIKV IgM	NGS result	Other tests
OB1	NR	NR	NR					+						RVFV
OB2	NR	NR	2013	-	-	-	-		-	-	-	+	-	DENV
OB3	NR	NR	2013	-	-	-	-		-	+	+/-	+	-	DENV
OB4	16-25	FEMALE	2016	+	-	-	-		+	-	-	-	-	YFV
OB5	NR	MALE	2013	+	-	-	-		-	-	-	+	-	YFV	EBOV/MARV/CCHFV -
OB6	NR	FEMALE	2013	-	-	-	-		-	-	-	+	-	HAV
OB7	26-35	MALE	2013	-	-	-	-		+	-	-	+	-	HEV
OB8	NR	NR	2013	-	-	-	-		+	+	+	+	-	None
OB9	26-35	FEMALE	2013	-	-	-	-		-	+	-	+	-	None
OB10	26-35	FEMALE	2014	-	-	-	-		-	-	-	-	-	None
OB11	46-60	FEMALE	2016	+	-	-	-		+	-	-	-	-	None
OB12	26-35	MALE	2013	-	-	-	-		+	+	+/-	+	-	None
OB13	26-35	MALE	2013	-	-	-	-		+	+	+/-	+	-	None	EBOV/MARV/CCHFV -
OB14	36-45	MALE	2014	-	-	-	-		-	-	-	+	-	None
OB15	36-45	MALE	2014	-	-	-	-		-	-	-	+	-	None	EBOV/MARV/CCHFV -
OB16	26-35	MALE	2016	-	-	-	-		-	-	-	-	-	None
OB17	46-60	MALE	2016	-	-	-	-		-	-	-	-	-	None
OB18	16-25	MALE	2016	-	-	-	-		-	-	-	-	-	None
OB19	6-15	MALE	2016	-	-	-	-		-	-	-	-	-	None
OB20	16-25	FEMALE	2016	-	-	-	-		-	-	-	-	-	None
*NR=Not recorded (information not available)
