# Supplementary material for: Uncovering the viral aetiology of undiagnosed acute febrile illness in Uganda using metagenomic sequencing
Source: Nat Commun. 2025 Mar 23;16:2844. doi: 10.1038/s41467-025-57696-8 (PMC11930947; doi:10.1038/s41467-025-57696-8)
Supplement: Supplementary file 6 — Supplementary Data 4 [file 41467_2025_57696_MOESM6_ESM.xlsx]

## Sheet: Sheet1
	Risk factor		Virus positive (N=533)	Virus Negative (N=748)	OR (95% CI)	Univariable p-value	OR (95% CI)	Multivariable p-value
	Sex	Male	214 (40%)	350 (47%)	0.76 (0.61-0.94)	0.018	0.82 (0.64-1.05)	0.11
		Female	319 (60%)	398 (53%)
Ciinical symptoms
	Chills	Yes	311 (58%)	426 (57%)	1.06 (0.85-1.33)	0.618
		No	222 (42%)	322 (43%)
	Headache	Yes	473 (89%)	627 (84%)	1.52 (1.09-2.12)	0.013	1.25 (0.86-1.82)	0.23
		No	60 (11%)	121 (16%)
	Neck Pain	Yes	115 (22%)	143 (19%)	1.16 (0.88-1.53)	0.28
		No	418 (78%)	605 (81%)
	Abdominal pain	Yes	301 (56%)	385 (51%)	1.22 (0.98-1.53)	0.077
		No	232 (44%)	363 (49%)
	Constipation	Yes	95 (18%)	105 (14%)	1.33 (0.98-1.8)	0.066
		No	438 (82%)	643 (86%)
	Diarrhea	Yes	103 (19%)	118 (16%)	1.28 (0.96-1.71)	0.098
		No	430 (81%)	630 (84%)
	Nausea	Yes	231 (43%)	280 (37%)	1.28 (1.02-1.6)	0.033	1.19 (0.93-1.54)	0.16
		No	302 (57%)	468 (63%)
	Vomiting	Yes	178 (33%)	224 (30%)	1.17 (0.92-1.49)	0.19
		No	355 (67%)	524 (70%)
	Coughing blood	Yes	19 (4%)	27 (4%)	0.99 (0.54-1.79)	0.966
		No	514 (96%)	721 (96%)
	Hemorrhage Gums	Yes	2 (0%)	1 (0%)	2.81 (0.25-31.11)	0.399
		No	531 (100%)	747 (100%)
	Hemorrhage Nose	Yes	5 (1%)	8 (1%)	0.88 (0.28-2.69)	0.817
		No	528 (99%)	740 (99%)
	Hemorrhage vaginal	Yes	1 (0%)	2 (0%)	0.7 (0.06-7.75)	0.772
		No	532 (100%)	746 (100%)
	Bloody stool	Yes	9 (2%)	7 (1%)	1.82 (0.67-4.91)	0.239
		No	524 (98%)	741 (99%)
	Bloody urine	Yes	2 (0%)	6 (1%)	0.47 (0.09-2.32)	0.351
		No	531 (100%)	742 (99%)
	Red eyes	Yes	12 (2%)	17 (2%)	0.99 (0.47-2.09)	0.98
		No	521 (98%)	731 (98%)
	Yellow eyes	Yes	31 (6%)	33 (4%)	1.34 (0.81-2.21)	0.257
		No	502 (94%)	715 (96%)
	Eye pain	Yes	64 (12%)	68 (9%)	1.36 (0.95-1.96)	0.091
		No	469 (88%)	680 (91%)
	Muscle Pain	Yes	209 (39%)	255 (34%)	1.25 (0.99-1.57)	0.06
		No	324 (61%)	493 (66%)
	Joint Pain	Yes	276 (52%)	339 (45%)	1.3 (1.04-1.62)	0.023	1.31 (1.02-1.69)	0.03
		No	257 (48%)	409 (55%)
	Back pain	Yes	135 (25%)	158 (21%)	1.27 (0.97-1.65)	0.078
		No	398 (75%)	590 (79%)
	Anorexia	Yes	168 (32%)	218 (29%)	1.12 (0.88-1.42)	0.361
		No	365 (68%)	530 (71%)
	Rash	Yes	4 (1%)	11 (1%)	0.51 (0.16-1.62)	0.254
		No	521 (98%)	734 (98%)
Environment
	Ectoparasites	Yes	496 (93%)	686 (92%)	1.19 (0.78-1.82)	0.417
		No	37 (7%)	61 (8%)
	Lice	Yes	18 (3%)	37 (5%)	0.67 (0.38-1.19)	0.175
		No	515 (97%)	711 (95%)
	Fleas	Yes	62 (12%)	86 (11%)	1.01 (0.72-1.43)	0.941
		No	471 (88%)	662 (89%)
	Ticks	Yes	85 (16%)	135 (18%)	0.86 (0.64-1.16)	0.326
		No	448 (84%)	613 (82%)
	Biting flies	Yes	82 (15%)	127 (17%)	0.89 (0.66-1.2)	0.447
		No	451 (85%)	621 (83%)
	Mosquitos	Yes	492 (92%)	681 (91%)	1.18 (0.79-1.77)	0.422
		No	41 (8%)	67 (9%)
	Animals died	Yes	41 (8%)	53 (7%)	1.03 (0.67-1.58)	0.891
		No	446 (84%)	594 (79%)
	Animals aborted	Yes	13 (2%)	17 (2%)	1.02 (0.49-2.11)	0.965
		No	474 (89%)	630 (84%)
	Delivery of animals	Yes	5 (1%)	9 (1%)	0.74 (0.24-2.21)	0.584
		No	482 (90%)	638 (85%)
	Butcher Cattle	Yes	2 (0%)	4 (1%)	0.7 (0.13-3.84)	0.682
		No	531 (100%)	744 (99%)
	Butcher Goats	Yes	25 (5%)	29 (4%)	1.22 (0.71-2.11)	0.476
		No	508 (95%)	719 (96%)
	Butcher Pigs	Yes	5 (1%)	8 (1%)	0.88 (0.28-2.69)	0.817
		No	528 (99%)	740 (99%)
	Butcher Sheep	Yes	4 (1%)	2 (0%)	2.82 (0.51-15.46)	0.232
		No	529 (99%)	746 (100%)
	Rodents in compound	Yes	350 (66%)	431 (58%)	1.29 (1-1.67)	0.055
		No	135 (25%)	214 (29%)
	Rodents kitchen	Yes	336 (63%)	422 (56%)	1.19 (0.93-1.53)	0.171
		No	151 (28%)	226 (30%)
	Rodents fields	Yes	257 (48%)	319 (43%)	1.15 (0.91-1.46)	0.237
		No	230 (43%)	329 (44%)
	Rodents more than usual	Yes	111 (21%)	160 (21%)	0.9 (0.68-1.18)	0.44
		No	376 (71%)	486 (65%)
	SeenTicks	Yes	39 (7%)	62 (8%)	0.82 (0.54-1.24)	0.348
		No	449 (84%)	584 (78%)
	Ticks on Patient	Yes	10 (2%)	12 (2%)	1.17 (0.5-2.73)	0.712
		No	523 (98%)	736 (98%)
	Ticks on Family member	Yes	16 (3%)	14 (2%)	1.62 (0.79-3.35)	0.191
		No	517 (97%)	734 (98%)
	Ticks on Animals owned	Yes	14 (3%)	29 (4%)	0.67 (0.35-1.28)	0.224
		No	519 (97%)	719 (96%)
Habitation
	Piped dwelling	Yes	14 (3%)	26 (3%)	0.75 (0.39-1.45)	0.39
		No	519 (97%)	722 (97%)
	Piped compound	Yes	66 (12%)	89 (12%)	1.05 (0.75-1.47)	0.793
		No	467 (88%)	659 (88%)
	Public tap	Yes	222 (42%)	269 (36%)	1.27 (1.01-1.6)	0.039	1.45 (1.07-1.95)	0.02
		No	311 (58%)	479 (64%)
	Open public well	Yes	30 (6%)	53 (7%)	0.78 (0.49-1.24)	0.297
		No	503 (94%)	695 (93%)
	Bottled water	Yes	45 (8%)	61 (8%)	1.04 (0.69-1.55)	0.854
		No	488 (92%)	687 (92%)
	Protected well	Yes	216 (41%)	271 (36%)	1.2 (0.95-1.51)	0.119
		No	317 (59%)	477 (64%)
	Surface water	Yes	153 (29%)	168 (22%)	1.39 (1.08-1.79)	0.011	1.01 (0.69-1.49)	0.94
		No	380 (71%)	580 (78%)
	Rainwater	Yes	209 (39%)	245 (33%)	1.32 (1.05-1.67)	0.017	1.25 (0.96-1.62)	0.09
		No	324 (61%)	503 (67%)
	Treat water	Yes	201 (38%)	302 (40%)	0.8 (0.63-1.02)	0.072
		No	280 (53%)	338 (45%)
	Use Soap	Yes	212 (40%)	312 (42%)	0.85 (0.66-1.08)	0.177
		No	248 (47%)	309 (41%)
	Into Water	Yes	175 (33%)	198 (26%)	1.26 (0.98-1.62)	0.069
		No	312 (59%)	445 (59%)
	Into Freshwater Spring	Yes	5 (1%)	17 (2%)	0.41 (0.15-1.11)	0.079
		No	528 (99%)	731 (98%)
	Into Standing water	Yes	125 (23%)	112 (15%)	1.74 (1.45-2.08)	0.0001	1.93 (1.28-2.92)	0.0017
		No	408 (77%)	636 (85%)
	Into Rainwater	Yes	45 (8%)	43 (6%)	1.51 (0.98-2.33)	0.062
		No	488 (92%)	705 (94%)
	Into Moving water	Yes	16 (3%)	24 (3%)	0.93 (0.49-1.78)	0.834
		No	517 (97%)	724 (97%)
	Into Public Fountain	Yes	5 (1%)	5 (1%)	1.41 (0.41-4.89)	0.591
		No	528 (99%)	743 (99%)
	Standing Water Compound	Yes	66 (12%)	109 (15%)	0.78 (0.56-1.08)	0.132
		No	421 (79%)	539 (72%)
	Cuts Scratches	Yes	12 (2%)	32 (4%)	0.48 (0.26-0.92)	0.035	0.58 (0.29-1.17)	0.13
		No	470 (88%)	607 (81%)
	Add mud house	Yes	114 (21%)	128 (17%)	1.24 (0.93-1.65)	0.137
		No	370 (69%)	516 (69%)
	Flush Toilet	Yes	25 (5%)	42 (6%)	0.83 (0.5-1.37)	0.464
		No	508 (95%)	706 (94%)
	VIP Latrine	Yes	111 (21%)	129 (17%)	1.26 (0.95-1.67)	0.106
		No	422 (79%)	619 (83%)
	Covered pit with slab	Yes	78 (15%)	130 (17%)	0.81 (0.6-1.11)	0.19
		No	455 (85%)	618 (83%)
	Covered pit no slab	Yes	110 (21%)	101 (14%)	1.67 (1.28-2.18)	0.001	1.43 (1.05-1.95)	0.02
		No	423 (79%)	647 (86%)
	Uncovered pit with slab	Yes	44 (8%)	49 (7%)	1.28 (0.84-1.96)	0.248
		No	489 (92%)	699 (93%)
	Uncovered pit latrine without slab	Yes	122 (23%)	188 (25%)	0.88 (0.68-1.15)	0.355
		No	411 (77%)	560 (75%)
	No latrine facility	Yes	6 (1%)	18 (2%)	0.46 (0.18-1.17)	0.104
		No	527 (99%)	730 (98%)
	Spray Walls	Yes	4 (1%)	21 (3%)	0.25 (0.08-0.72)	0.011	0.3 (0.1-0.91)	0.03
		No	481 (90%)	623 (83%)
	Elevated Bed	Yes	354 (66%)	453 (61%)	1.14 (0.87-1.49)	0.343
		No	125 (23%)	182 (24%)
	Mosquito Net	Yes	287 (54%)	418 (56%)	0.81 (0.63-1.04)	0.092
		No	189 (35%)	223 (30%)
	Net Rips	Yes	66 (12%)	107 (14%)	0.87 (0.61-1.24)	0.972
		No	226 (42%)	320 (43%)
Occupation
	Agricultural Work	Yes	186 (35%)	237 (32%)	1.08 (0.85-1.38)	0.54
		No	296 (56%)	407 (54%)
	Wood Work	Yes	16 (3%)	32 (4%)	0.65 (0.35-1.19)	0.162
		No	463 (87%)	598 (80%)
	Farmer	Yes	150 (28%)	186 (25%)	1.18 (0.92-1.52)	0.189
		No	383 (72%)	562 (75%)
	Housewife	Yes	115 (22%)	140 (19%)	1.19 (0.91-1.58)	0.207
		No	418 (78%)	608 (81%)
	Healthcare worker	Yes	9 (2%)	23 (3%)	0.54 (0.25-1.18)	0.123
		No	524 (98%)	725 (97%)
	Office worker	Yes	15 (3%)	25 (3%)	0.84 (0.44-1.6)	0.593
		No	518 (97%)	723 (97%)
	Student	Yes	222 (42%)	294 (39%)	1.1 (0.88-1.38)	0.399
		No	311 (58%)	454 (61%)
	Merchant	Yes	59 (11%)	62 (8%)	1.38 (0.95-2)	0.095
		No	474 (89%)	686 (92%)
	Unemployed	Yes	24 (5%)	34 (5%)	0.99 (0.58-1.69)	0.971
		No	509 (95%)	714 (95%)
